# Supplementary material for: Characterization of Gut Bacteria in Natural Populations of Sand Flies (Diptera: Psychodidae) from Endemic and Non-Endemic Areas of Leishmaniasis in Morocco
Source: Microorganisms. 2025 Sep 30;13(10):2279. doi: 10.3390/microorganisms13102279 (PMC12565922; doi:10.3390/microorganisms13102279)
Supplement: Supplementary file 1 [file microorganisms-13-02279-s001.zip]

Archive with 2 entries (2 files):
- microorganisms-3810545 S1.pdf
- microorganisms-3810545 S2.pdf
